# Supplementary material for: Modulation of Pro-Inflammatory IL-6 Trans-Signaling Axis by Splice Switching Oligonucleotides as a Therapeutic Modality in Inflammation
Source: Cells. 2023 Sep 15;12(18):2285. doi: 10.3390/cells12182285 (PMC10526877; doi:10.3390/cells12182285)
Supplement: Supplementary file 1 [file cells-12-02285-s001.zip]

Archive with 1 entries (1 files):
- cells-2561440-supplementary.pdf
